# Supplementary material for: DECA: harnessing interpretable transformer model for cellular deconvolution of chromatin accessibility profile
Source: Brief Bioinform. 2025 Feb 23;26(1):bbaf069. doi: 10.1093/bib/bbaf069 (PMC11847511; doi:10.1093/bib/bbaf069)
Supplement: Table_S1_bbaf069 [file table_s1_bbaf069.xlsx]

## Sheet: Sheet1
Supplementary Table 1. Single-cell ATAC datasets used in this study.
Data-type	Cell number	Celltype number	Ref
scATAC-seq	31932	cDC, T/NK, Mono, IMP, HSC, GMP	Granja et al., Nat Biotechnol, 2019
scATAC-seq	247	Dendritic cells, Erythroblasts, Hematopoietic progenitors, Macrophages, Monocytes	Diego et al., bioRxiv, 2019
scATAC-seq	6868	Bulk_B-S,CD8pos_T-S,Central_memory_CD8pos_T-S,Effector_CD4pos_T-S,Effector_memory_CD8pos_T-S,Follicular_T_Helper-S,Gamma_delta_T-S,Mature_NK-S,Mem_B-S,Memory_Teffs-S,Memory_Tregs-S,Monocytes-S,Naïve_B-S,Naïve_CD8_T-S,Naïve_Tregs-S,Regulatory_T-S,Th17_precursors-S,Th1_precursors-S,Th2_precursors-S	Cusanovich et al., Cell, 2018
scATAC-seq	9120	Tumor, Fibroblasts, Macrophages, T-cells, Endothelial, Pericytes, DC, Plasma, Luminal progenitor,Basal progenitor, B-cells, Luminal mature	Terekhanova et al., Nature, 2023
scATAC-seq	637	T-cells, Tumor, Macrophages, Plasma, B-cells,Normal squamous cells, Fibroblasts, Endothelial,Normal epithelial cells	Terekhanova et al., Nature, 2023
scATAC-seq	1422	Tumor, Macrophages, Pericytes, Oligodendrocytes, T-cells,Astrocytes, Neurons, OPC, Microglia	Terekhanova et al., Nature, 2023
scATAC-seq	1895	Macrophages, T-cells, Fibroblasts, Tumor,DC, Plasma, B-cells, Skeletal Muscle, Endothelial,Pericytes	Terekhanova et al., Nature, 2023
scATAC-seq	1498	Tumor, Macrophages, Endothelial, Fibroblasts, vSMCs, Plasma, B-cells, T-cells, DC, Mast, Unknown,Keratinocytes, Melanocytes, Smooth muscle	Terekhanova et al., Nature, 2023
scATAC-seq	792	Tumor, Macrophages, Fibroblasts, Plasma, B-cells, Endothelial, T-cells,Ciliated Endometrial epithelial cells, Unknown,Secretory Endometrial epithelial cells	Terekhanova et al., Nature, 2023
scATAC-seq	--	T/NK, cDC-like, Mono-like, MKP-like, IMP-like, HSC-like,GMP-like,Proliferative mixed	preprint
scATAC-seq	79249	Cardiomyocytes,Unknown heart cell,Smooth muscle cells,ELF3_AGBL2 positive cells,Schwann cells,Lymphatic endothelial cells,Epicardial fat cells,Stromal,Vascular endothelial cells cells,Lymphoid cells,Cardiomyocytes/Vascular endothelial cells,Endocardial cells,Myeloid cells,Erythroblasts	Jay et al., Science, 2018
scATAC-seq	183176	Erythroblasts,Hematopoietic stem cells,Hepatoblasts,Lymphoid cells,Myeloid cells,Vascular endothelial cells,Stellate cells,Megakaryocytes	Jay et al., Science, 2019
scATAC-seq	21500	Thymocytes, Vascular endothelial cells,Antigen presenting cells,Thymic epithelial cells	Jay et al., Science, 2020
scATAC-seq	58893	UnknownNeurons,OPCs,Oligodendrocytes,Astrocytes,Doublets,Excitatory,Inhibitory,Microglia,NigralNeurons	Thomas et al., Nat Comunications, 2023
scATAC-seq	2953	HSC, GMP, CLP, LMPP, Mono, pDC	Buenrostro et al., Cell, 2018
