# Supplementary material for: DECA: harnessing interpretable transformer model for cellular deconvolution of chromatin accessibility profile
Source: Brief Bioinform. 2025 Feb 23;26(1):bbaf069. doi: 10.1093/bib/bbaf069 (PMC11847511; doi:10.1093/bib/bbaf069)
Supplement: Table_S2_bbaf069 [file table_s2_bbaf069.xlsx]

## Sheet: Sheet1
Supplementary Table 2. Bulk ATAC datasets used in this study.
Datasets	Platform	Data-type	Sample num	Celltype numebr	Ref
GSE74912	Illumina HiSeq 2500, Illumina NextSeq 500	Bulk ATAC-seq	998	13	Corces et al., Nat Genet, 2016
--	Illumina HiSeq 2500, Illumina NextSeq 500	Bulk ATAC-seq	2	8	preprint
GSE147672	Illumina HiSeq 4000, Illumina NovaSeq 6000	Bulk ATAC-seq	4	9	Thomas et al., Nat Comunications, 2023
dbgap_phs000178	HiSeq 2000	Bulk ATAC-seq	140	12	Corces et al., Science, 2018
dbgap_phs000178	HiSeq 2000	Bulk ATAC-seq	7	9	Corces et al., Science, 2018
dbgap_phs000178	HiSeq 2000	Bulk ATAC-seq	17	9	Corces et al., Science, 2018
dbgap_phs000178	HiSeq 2000	Bulk ATAC-seq	15	10	Corces et al., Science, 2018
dbgap_phs000178	HiSeq 2000	Bulk ATAC-seq	23	14	Corces et al., Science, 2018
dbgap_phs000178	HiSeq 2000	Bulk ATAC-seq	23	10	Corces et al., Science, 2018
