# Supplementary material for: DECA: harnessing interpretable transformer model for cellular deconvolution of chromatin accessibility profile
Source: Brief Bioinform. 2025 Feb 23;26(1):bbaf069. doi: 10.1093/bib/bbaf069 (PMC11847511; doi:10.1093/bib/bbaf069)
Supplement: Table_S3_bbaf069 [file table_s3_bbaf069.xlsx]

## Sheet: Sheet1
Supplementary Table 3. Benchmark deconvolution methods used in this study.
Method	Modlel	Data-type	Output	Time complexity	Strengths	Limitation	Ref
Bisque	regression-based approach	RNA	proportion	O(n²)	1.Fast [1]	1.Be biased to the cell type proportions of the snRNA-seq reference dataset[3]	Tsoucas et al, Nat Commun, 2019
CIBERSORTx	Linear regression	RNA	proportion	O(n²(m+n))	1.Accurate[2][3] 2.Can facilitate rapid assessment of cell type gene expression profiles[5]	1.Speed is limited by the web server[1] 2.Requires multiple bulk tissue samples for expression purification[4]	Newman et al, Nat Biotechnol, 2019
DWLS	weighted least squares approach	RNA	proportion, Signature Matrix	O(n²)	1.Robust and accurate[2]	1.Constructing signature matrix step is really time- and memory-consuming[1]	Jew et al, Nat Commun, 2020
TAPE	DNN	RNA	proportion, Signature Matrix	O(n)[1]	1.Fast [1] 2.Can predict cell-type-specific gene expression profiles[1]	1.Perform badly in some rare scenario[1] 2.Hard to predict a proper foldchange for differentially expressed genes[1]	Chen et al, Nat Commun, 2022
CellFormer	SepFormer	ATAC	cell type specific chromatin accessibility peak	--	1.Low Time and Space Complexity 2.Can predict cell type-specific OCR[4]	1.Does not rely on cell type signature matrix definition[4] 2.Strongly depend on the quality of snATAC-seq samples[4] 3.Limited to the cell type-specific open chromatin patterns detected in the single-nucleus samples[4]	Berson et al, Nat Commun, 2023
[1] Deep autoencoder for interpretable tissue-adaptive deconvolution and cell-type-specific gene analysis,Chen at al, Nat Commun, 2022 [2] Benchmarking second-generation methods for cell-type deconvolution of transcriptomic data, Dietrich at al, biorxiv, 2024 [3] Benchmark of cellular deconvolution methods using a multi-assay reference dataset from postmortem human prefrontal cortex ,Huuki-Myers …
