# Supplementary material for: DECA: harnessing interpretable transformer model for cellular deconvolution of chromatin accessibility profile
Source: Brief Bioinform. 2025 Feb 23;26(1):bbaf069. doi: 10.1093/bib/bbaf069 (PMC11847511; doi:10.1093/bib/bbaf069)
Supplement: Table_S4_bbaf069 [file table_s4_bbaf069.xlsx]

## Sheet: Sheet1
Supplementary Table 4. The enrichment of GO terms based on cell-type specific signatures
Cell Type	GO Term
B-cell	regulation of innate immune response
B-cell	positive regulation of innate immune response
B-cell	negative regulation of type 2 immune response
B-cell	mature B cell differentiation
B-cell	regulation of B cell activation
B-cell	lymphocyte differentiation
B-cell	interleukin-1 alpha production
B-cell	regulation of interleukin-1 alpha production
B-cell	B cell activation
B-cell	negative regulation of B cell activation
B-cell	activation of innate immune response
B-cell	cellular defense response
B-cell	endolysosomal toll-like receptor signaling pathway
B-cell	negative regulation of immune response
B-cell	positive regulation of defense response
B-cell	regulation of isotype switching to IgG isotypes
B-cell	toll-like receptor signaling pathway
B-cell	pattern recognition receptor signaling pathway
B-cell	mononuclear cell differentiation
B-cell	negative regulation of lymphocyte activation
B-cell	leukocyte proliferation
B-cell	regulation of B cell differentiation
B-cell	regulation of lymphocyte differentiation
B-cell	isotype switching to IgG isotypes
B-cell	negative regulation of immunoglobulin production
B-cell	lymphocyte activation involved in immune response
B-cell	innate immune response-activating signaling pathway
B-cell	regulation of lysosomal lumen pH
B-cell	regulation of B cell proliferation
B-cell	regulation of mononuclear cell proliferation
B-cell	B cell activation involved in immune response
B-cell	regulation of alpha-beta T cell activation
Basal progenitor	positive regulation of muscle contraction
Basal progenitor	mineralocorticoid metabolic process
Basal progenitor	axis elongation
Basal progenitor	regulation of blood pressure
Basal progenitor	negative regulation of endothelial cell differentiation
Basal progenitor	negative regulation of type 2 immune response
DC	regulation of interleukin-6-mediated signaling pathway
DC	Fc receptor mediated stimulatory signaling pathway
DC	cellular response to interleukin-6
DC	immune response-regulating cell surface receptor signaling pathway involved in phagocytosis
DC	Fc-gamma receptor signaling pathway involved in phagocytosis
DC	telencephalon glial cell migration
DC	immune system development
DC	positive regulation of wound healing
DC	positive regulation of interleukin-5 production
DC	response to interleukin-6
DC	negative regulation of toll-like receptor 4 signaling pathway
DC	hematopoietic or lymphoid organ development
DC	peptide secretion
DC	interleukin-6-mediated signaling pathway
DC	regulation of MHC class II biosynthetic process
DC	CD40 signaling pathway
DC	regulation of wound healing
DC	interleukin-5 production
DC	regulation of interleukin-5 production
DC	MHC class II biosynthetic process
Fibroblast	branching morphogenesis of an epithelial tube
Fibroblast	regulation of vascular endothelial growth factor production
Fibroblast	calcium ion transport
Fibroblast	positive regulation of defense response to bacterium
Fibroblast	vascular endothelial growth factor production
Fibroblast	cell-cell adhesion via plasma-membrane adhesion molecules
Fibroblast	positive regulation of vascular endothelial growth factor production
Fibroblast	calcium-dependent cell-cell adhesion via plasma membrane cell adhesion molecules
Fibroblast	positive regulation of cell-substrate adhesion
Fibroblast	regulation of ER to Golgi vesicle-mediated transport
Fibroblast	establishment of epithelial cell apical/basal polarity
Fibroblast	positive regulation of vascular associated smooth muscle cell migration
Fibroblast	cell chemotaxis to fibroblast growth factor
Fibroblast	regulation of cell chemotaxis to fibroblast growth factor
Fibroblast	columnar/cuboidal epithelial cell differentiation
Fibroblast	morphogenesis of a branching epithelium
Luminal Mature	regulation of calcium ion import
Luminal Mature	protein homotrimerization
Luminal Mature	positive regulation of release of sequestered calcium ion into cytosol
Luminal Mature	calcium ion homeostasis
Luminal Mature	very long-chain fatty acid metabolic process
Luminal Mature	amino acid biosynthetic process
Luminal Mature	vitamin D metabolic process
Luminal Mature	diet induced thermogenesis
Luminal Mature	calcium ion import
Luminal Mature	regulation of calcium ion transport
Luminal Mature	protein trimerization
Luminal Mature	calcium ion transport
Luminal Mature	fat-soluble vitamin metabolic process
Luminal Mature	positive regulation of calcium ion transport
Luminal Mature	alditol metabolic process
Luminal Mature	regulation of feeding behavior
Luminal Mature	intracellular calcium ion homeostasis
Luminal Mature	fatty acid derivative metabolic process
Luminal Mature	triglyceride biosynthetic process
Luminal Mature	negative regulation of osteoblast proliferation
Luminal Mature	regulation of isotype switching to IgG isotypes
Luminal Mature	cellular process involved in reproduction in multicellular organism
Luminal Mature	response to dietary excess
Luminal Mature	cell volume homeostasis
Luminal Mature	cellular modified amino acid metabolic process
Endothelial	cell-cell junction assembly
Endothelial	epithelial cell apoptotic process
Endothelial	regulation of monoatomic ion transmembrane transporter activity
Endothelial	potassium ion transport
Endothelial	epithelial cell proliferation
Endothelial	cell junction assembly
Endothelial	cell-cell junction organization
Endothelial	positive regulation of epithelial to mesenchymal transition
Endothelial	positive regulation of protein transport
Endothelial	cardiac epithelial to mesenchymal transition
Endothelial	epithelial to mesenchymal transition involved in endocardial cushion formation
Endothelial	negative regulation of sodium ion transmembrane transport
Endothelial	L-arginine transmembrane transport
Endothelial	positive regulation of epithelial cell apoptotic process
Endothelial	negative regulation of cation transmembrane transport
Endothelial	basic amino acid transmembrane transport
Macrophage	regulation of non-canonical NF-kappaB signal transduction
Macrophage	cellular response to environmental stimulus
Macrophage	transmembrane receptor protein serine/threonine kinase signaling pathway
Macrophage	foam cell differentiation
Macrophage	heme biosynthetic process
Macrophage	ribose phosphate biosynthetic process
Macrophage	positive regulation of protein transport
Macrophage	non-canonical NF-kappaB signal transduction
Macrophage	positive regulation of response to wounding
Macrophage	mitophagy
Macrophage	negative regulation of non-canonical NF-kappaB signal transduction
Macrophage	plasma membrane repair
Macrophage	macrophage derived foam cell differentiation
Macrophage	CD40 signaling pathway
Macrophage	positive regulation of non-canonical NF-kappaB signal transduction
Pericyte	response to mechanical stimulus
Pericyte	regulation of membrane permeability
Pericyte	membrane assembly
Pericyte	plasma membrane repair
Pericyte	cell growth
Pericyte	membrane biogenesis
Pericyte	regulation of muscle contraction
Pericyte	skeletal muscle cell differentiation
Pericyte	membrane fusion
Pericyte	protein localization to cytoskeleton
Pericyte	regulation of fibroblast proliferation
Pericyte	cell junction assembly
Pericyte	branching involved in blood vessel morphogenesis
Pericyte	epigenetic regulation of gene expression
Pericyte	fibroblast activation
Plasma	mature B cell differentiation
Plasma	regulation of ER to Golgi vesicle-mediated transport
Plasma	Toll signaling pathway
Plasma	Golgi organization
Plasma	protein deubiquitination
Plasma	regionalization
Plasma	'de novo' post-translational protein folding
Plasma	negative regulation of inflammatory response
Plasma	protein modification by small protein removal
Plasma	'de novo' protein folding
Plasma	natural killer cell differentiation
Plasma	negative regulation of defense response
Plasma	positive regulation of adaptive immune response
Plasma	interleukin-1 alpha production
Plasma	positive regulation of isotype switching to IgG isotypes
Plasma	positive regulation of platelet aggregation
T-cell	negative regulation of tumor necrosis factor superfamily cytokine production
T-cell	negative regulation of tumor necrosis factor production
T-cell	positive regulation of monocyte chemotactic protein-1 production
T-cell	monocyte chemotactic protein-1 production
T-cell	regulation of monocyte chemotactic protein-1 production
T-cell	negative regulation of interleukin-6 production
T-cell	tumor necrosis factor production
T-cell	regulation of tumor necrosis factor production
T-cell	tumor necrosis factor superfamily cytokine production
T-cell	regulation of tumor necrosis factor superfamily cytokine production
T-cell	CD40 signaling pathway
T-cell	regulation of interleukin-6-mediated signaling pathway
T-cell	interleukin-6 production
T-cell	regulation of interleukin-6 production
T-cell	foam cell differentiation
T-cell	negative regulation of non-canonical NF-kappaB signal transduction
T-cell	type B pancreatic cell proliferation
T-cell	mast cell migration
T-cell	non-canonical NF-kappaB signal transduction
T-cell	regulation of non-canonical NF-kappaB signal transduction
T-cell	macrophage derived foam cell differentiation
T-cell	regulation of calcineurin-NFAT signaling cascade
T-cell	negative regulation of calcineurin-NFAT signaling cascade
T-cell	negative regulation of calcineurin-mediated signaling
Luminal Progenitor	cell growth
Luminal Progenitor	membrane biogenesis
Luminal Progenitor	ribosome biogenesis
Luminal Progenitor	positive regulation of transforming growth factor beta receptor signaling pathway
Luminal Progenitor	positive regulation of cellular response to transforming growth factor beta stimulus
Luminal Progenitor	tRNA processing
Luminal Progenitor	canonical Wnt signaling pathway
Luminal Progenitor	regulation of cell growth
Luminal Progenitor	regulation of cellular response to transforming growth factor beta stimulus
Luminal Progenitor	regulation of canonical Wnt signaling pathway
Luminal Progenitor	ribonucleotide biosynthetic process
Luminal Progenitor	negative regulation of canonical Wnt signaling pathway
Luminal Progenitor	growth hormone receptor signaling pathway
Luminal Progenitor	positive regulation of cell development
Luminal Progenitor	Wnt signaling pathway
Luminal Progenitor	cellular response to nutrient levels
Luminal Progenitor	cellular response to growth hormone stimulus
Luminal Progenitor	regulation of Wnt signaling pathway
Luminal Progenitor	negative regulation of Wnt signaling pathway
Luminal Progenitor	growth hormone receptor signaling pathway via JAK-STAT
Tumor	negative regulation of type 2 immune response
Tumor	regulation of blood vessel endothelial cell proliferation involved in sprouting angiogenesis
Tumor	negative regulation of immune response
Tumor	blood vessel endothelial cell proliferation involved in sprouting angiogenesis
Tumor	positive regulation of mesenchymal cell proliferation
Tumor	regulation of cell migration involved in sprouting angiogenesis
Tumor	positive regulation of cell cycle process
Tumor	cell migration involved in sprouting angiogenesis
Tumor	positive regulation of cell cycle
Tumor	regulation of inflammatory response
Tumor	regulation of mesenchymal cell proliferation
Tumor	sprouting angiogenesis
Tumor	blood vessel endothelial cell migration
Tumor	mesenchymal cell migration
Tumor	negative regulation of innate immune response
Tumor	negative regulation of cell adhesion
Tumor	negative regulation of inflammatory response
Tumor	negative regulation of leukocyte migration
Tumor	negative regulation of stem cell proliferation
Tumor	negative regulation of B cell activation
Tumor	regulation of stem cell proliferation
Tumor	regulation of epithelial cell proliferation
Tumor	negative regulation of leukocyte proliferation
Tumor	epithelial cell proliferation
